# Supplementary material for: Supramolecular catalysis with ethers enabled by dual chalcogen bonding activation
Source: Nat Commun. 2023 Oct 10;14:6347. doi: 10.1038/s41467-023-42129-1 (PMC10564790; doi:10.1038/s41467-023-42129-1)
Supplement: Supplementary file 3 — Source Data [file 41467_2023_42129_MOESM3_ESM.xlsx]

## Sheet: Source Data for Figure 4
Source Data for Figure 4
The 1Jp,Se of 77Se NMR spectrum of Ch3 upon addition of e1.
e1 (mol/L)	1Jp,Se of 77Se NMR spectrum (Hz)
only e1	486.491
0.1 M	486.917
0.2 M	486.438
0.3 M	486.271
0.6 M	485.579
1.0 M	484.941
1.5 M	484.705
2.0 M	484.287

## Sheet: Source Data for Figure 7
Source Data for Figure 7
Time (h)	0	2	3	5	8	12
Yield (%) of 3 in the presence of catalyst Ch3	0	18	32	62	74	87
Yield (%) of 3 in the presence of catalyst Ch10	0	12	25	37	52	64
Yield (%) of 3 in the presence of catalyst Ch11	0	8	19	31	45	53

## Sheet: Source Data-Cartesian Coordinat
Cartesian Coordinates
Coordinates of Ch3
Se	1.59662	-1.66096	-1.00993
P	1.37594	0.152579	0.311818
C	3.50861	-1.78281	-0.782668
C	4.33957	-1.10338	-1.66954
H	3.91766	-0.525629	-2.48301
C	2.70669	0.166928	1.5111
C	3.8983	0.812912	1.16611
H	3.97494	1.38203	0.246803
C	2.60699	-0.57901	2.68876
H	1.69363	-1.10014	2.95069
C	4.02468	-2.53763	0.268206
H	3.36065	-3.06089	0.945051
C	5.71706	-1.17071	-1.48584
H	6.37409	-0.64345	-2.16619
C	5.40259	-2.59552	0.439931
H	5.8168	-3.17441	1.25615
C	4.8945	-0.0195411	3.19411
H	5.75076	-0.0929527	3.85331
C	6.2448	-1.91011	-0.432089
H	7.3177	-1.95615	-0.291056
C	3.70623	-0.660684	3.53259
H	3.63559	-1.22946	4.45085
C	4.99097	0.715393	2.01586
H	5.91676	1.21193	1.75485
Se	-1.76308	-0.361996	-1.71869
P	-1.73075	0.533983	0.349024
C	-1.82718	3.00383	-0.961737
C	-2.86373	-1.87246	-1.23581
C	-4.24862	-1.72437	-1.27439
H	-4.69233	-0.784863	-1.57965
C	-1.76259	2.33009	0.25648
C	1.4875	2.888	0.120198
C	-1.86505	4.39392	-0.963874
C	-3.14829	-0.0453684	1.28024
C	-3.14407	-1.28501	1.92754
H	-2.25755	-1.90559	1.96603
C	-2.26717	-3.07262	-0.85889
H	-1.18899	-3.17273	-0.84156
C	-5.04865	-2.79845	-0.903121
H	-6.12628	-2.69283	-0.920107
C	1.48285	4.09826	-0.553985
C	-4.31515	0.723672	1.20913
H	-4.31872	1.67936	0.697369
C	-1.74295	3.03067	1.46901
H	-1.72153	2.50672	2.41893
C	1.30039	2.93838	-2.66793
H	1.23617	2.96118	-3.74817
C	-4.46619	-4.00123	-0.512136
H	-5.09423	-4.83517	-0.223731
C	-3.08201	-4.14089	-0.496679
H	-2.63135	-5.08003	-0.200746
C	-1.83621	5.09592	0.235051
H	-1.86488	6.17847	0.226091
C	1.38823	4.12163	-1.94547
H	1.38639	5.07126	-2.46659
C	1.30672	1.71445	-2.00529
H	1.25912	0.789225	-2.5682
C	-5.47645	-0.982437	2.44922
H	-6.38713	-1.35075	2.90537
C	-1.77637	4.41682	1.45017
H	-1.76485	4.9656	2.38302
C	-4.31323	-1.74502	2.51619
H	-4.31623	-2.70309	3.02004
C	-5.47744	0.248111	1.80055
H	-6.3823	0.840254	1.75342
C	1.39506	1.69653	-0.613546
H	-1.91268	4.92425	-1.90656
H	1.55241	5.0233	0.00434023
C	-0.209664	0.0164567	1.2385
H	-0.124825	0.637002	2.13729
H	-0.32477	-1.02398	1.54908
H	1.57121	2.87114	1.20214
H	-1.85782	2.46412	-1.90047
Coordinates of e1
C	2.8061	0.373947	-0.00023974
C	2.41552	-0.96368	-0.00036933
C	1.0663	-1.29416	-0.00011438
C	0.0909416	-0.295422	0.00031092
C	0.484651	1.03942	0.00045039
C	1.83812	1.37107	0.00016876
H	3.85814	0.633633	-0.00048043
H	3.16277	-1.74862	-0.00075014
H	0.764392	-2.33732	-0.00026408
H	-0.272109	1.81296	0.00075048
H	2.13433	2.41386	0.00025564
C	-1.36524	-0.687443	0.0008716
H	-1.58045	-1.306	-0.883079
H	-1.58056	-1.303	0.886896
O	-2.18071	0.457646	-0.00104608
C	-3.55181	0.126703	-0.00023007
H	-4.11337	1.05934	-0.0012399
H	-3.81774	-0.455478	-0.890693
H	-3.81726	-0.453181	0.891883
Coordinates of COM1
Se	1.73006	-1.97211	0.290861
P	2.18886	0.231333	0.289957
C	3.58714	-2.48282	0.141196
C	4.16756	-2.5628	-1.12173
H	3.57788	-2.37754	-2.01148
C	3.7783	0.495647	1.07558
C	4.9291	0.50505	0.28131
H	4.85816	0.454896	-0.799136
C	3.86445	0.537129	2.4698
H	2.97431	0.507973	3.08797
C	4.32293	-2.72269	1.29955
H	3.85232	-2.6522	2.27239
C	5.5202	-2.87395	-1.22171
H	5.98467	-2.9349	-2.19804
C	5.67213	-3.03669	1.18389
H	6.25651	-3.2227	2.07659
C	6.26394	0.620499	2.28267
H	7.237	0.67054	2.75572
C	6.2692	-3.10497	-0.0723712
H	7.32253	-3.34334	-0.154889
C	5.1146	0.607304	3.06872
H	5.19039	0.647475	4.14775
C	6.17258	0.570699	0.894802
H	7.06859	0.577949	0.287197
Se	-1.44866	-0.176033	-0.711186
P	-0.642967	1.55575	0.496934
C	-0.638147	2.95403	-1.91807
C	-2.63209	-0.769962	0.691587
C	-3.85808	-0.13192	0.861919
H	-4.15919	0.667766	0.196611
C	-0.300955	2.96936	-0.565561
C	2.75153	2.21351	-1.54364
C	-0.379861	4.07851	-2.69478
C	-1.78318	2.04051	1.79627
C	-1.82053	1.36371	3.01914
H	-1.11778	0.57471	3.25614
C	-2.23703	-1.82528	1.50518
H	-1.28139	-2.31277	1.35103
C	-4.6882	-0.543528	1.89609
H	-5.64293	-0.0529782	2.04154
C	2.73557	2.78803	-2.80467
C	-2.72352	3.03097	1.49597
H	-2.69566	3.54945	0.544065
C	0.289397	4.09885	0.0152631
H	0.535061	4.12404	1.07171
C	1.64735	0.827319	-3.70589
H	1.22567	0.289467	-4.54532
C	-4.30408	-1.59404	2.72616
H	-4.95852	-1.91506	3.52741
C	-3.08924	-2.24118	2.52524
H	-2.79613	-3.06465	3.16477
C	0.209572	5.20044	-2.12532
H	0.409593	6.07316	-2.73486
C	2.18238	2.09743	-3.88211
H	2.17309	2.554	-4.86436
C	1.66069	0.235704	-2.44722
H	1.25615	-0.760422	-2.31141
C	-3.74031	2.67438	3.64961
H	-4.50726	2.91919	4.37417
C	0.543695	5.21156	-0.772293
H	0.995733	6.08932	-0.328474
C	-2.80099	1.69003	3.9444
H	-2.83566	1.16791	4.89207
C	-3.70113	3.34448	2.43101
H	-4.43066	4.11208	2.20642
C	2.20714	0.932702	-1.36918
H	-0.637122	4.07058	-3.74659
H	3.15354	3.77675	-2.94609
C	0.916601	1.05917	1.33022
H	1.37033	1.9581	1.75995
H	0.672348	0.376172	2.14724
H	3.18749	2.7547	-0.71066
H	-1.10303	2.08523	-2.36834
C	-6.69797	-0.836822	-1.31615
C	-5.65249	-0.574302	-2.19737
C	-4.55016	-1.42131	-2.24737
C	-4.47854	-2.53173	-1.40601
C	-5.52811	-2.79219	-0.528537
C	-6.63567	-1.9518	-0.486165
H	-7.55679	-0.177207	-1.2783
H	-5.69654	0.290314	-2.84964
H	-3.7345	-1.21912	-2.93162
H	-5.47117	-3.6458	0.139338
H	-7.44306	-2.15937	0.206424
C	-3.28556	-3.44853	-1.44425
H	-3.13484	-3.90787	-0.45782
H	-3.44915	-4.25776	-2.16986
O	-2.13381	-2.71712	-1.8198
C	-0.992393	-3.54439	-1.91772
H	-0.155074	-2.91466	-2.21708
H	-0.76519	-4.01501	-0.952843
H	-1.14211	-4.32745	-2.6686
Coordinates of COM3
Se	1.65899	-1.02479	0.272591
P	1.18956	1.17253	0.46857
C	3.56211	-0.791132	0.471961
C	4.34071	-0.642636	-0.671919
H	3.87936	-0.650228	-1.65222
C	2.46479	2.00009	1.42033
C	3.58991	2.47953	0.742442
H	3.63387	2.46225	-0.340826
C	2.41029	2.00423	2.81654
H	1.5496	1.61602	3.34942
C	4.13005	-0.797535	1.74321
H	3.5078	-0.924449	2.62056
C	5.71561	-0.480009	-0.534673
H	6.33189	-0.362078	-1.41732
C	5.50467	-0.630624	1.86711
H	5.95747	-0.62763	2.85098
C	4.60971	2.98467	2.86508
H	5.45008	3.36745	3.43103
C	6.2937	-0.468706	0.731164
H	7.36412	-0.337797	0.833367
C	3.48646	2.50792	3.53466
H	3.44906	2.52166	4.61632
C	4.6613	2.97299	1.47416
H	5.5371	3.34367	0.956907
Se	-1.73268	-0.730084	-0.877322
P	-1.93368	1.10167	0.423815
C	-2.36532	2.45137	-1.98472
C	-2.61987	-1.91486	0.364147
C	-4.00569	-2.02832	0.299465
H	-4.56941	-1.46118	-0.431112
C	-2.2131	2.55402	-0.602946
C	0.92908	3.35394	-1.19994
C	-2.59401	3.60366	-2.72901
C	-3.29225	0.900988	1.57676
C	-3.13286	0.196208	2.77387
H	-2.16463	-0.163458	3.09855
C	-1.87016	-2.64139	1.28559
H	-0.790811	-2.54732	1.31372
C	-4.65276	-2.87336	1.19446
H	-5.73123	-2.96544	1.15857
C	0.771006	3.97674	-2.42792
C	-4.5557	1.3364	1.16347
H	-4.67696	1.87522	0.23054
C	-2.29616	3.79572	0.039584
H	-2.20465	3.877	1.11763
C	0.825353	1.83171	-3.54069
H	0.79305	1.2443	-4.4497
C	-3.91744	-3.59617	2.12959
H	-4.42647	-4.25238	2.82477
C	-2.53038	-3.48566	2.17204
H	-1.95918	-4.05445	2.89524
C	-2.66981	4.83947	-2.09836
H	-2.85019	5.73328	-2.68289
C	0.717757	3.21568	-3.59543
H	0.593861	3.70853	-4.55217
C	0.986522	1.19229	-2.31519
H	1.08333	0.112321	-2.2747
C	-5.50585	0.365705	3.15193
H	-6.37134	0.152203	3.76713
C	-2.5224	4.93616	-0.716136
H	-2.59255	5.8985	-0.225362
C	-4.24582	-0.063769	3.56034
H	-4.12858	-0.607637	4.48889
C	-5.66034	1.06683	1.96027
H	-6.64005	1.40387	1.64693
C	1.03123	1.95688	-1.14833
H	-2.70973	3.53007	-3.80308
H	0.68673	5.05525	-2.47456
C	-0.393929	1.35408	1.39137
H	-0.425644	2.36109	1.81998
H	-0.374392	0.635785	2.21317
H	0.974331	3.94971	-0.294288
H	-2.31806	1.49138	-2.48425
C	-1.17176	-2.71369	-3.65562
C	0.185152	-2.40031	-3.63937
C	1.01418	-2.92168	-2.65025
C	0.492987	-3.7551	-1.66032
C	-0.867601	-4.06177	-1.67785
C	-1.69657	-3.54933	-2.67269
H	-1.81645	-2.31042	-4.42733
H	0.602167	-1.75652	-4.40548
H	2.07078	-2.68132	-2.63443
H	-1.28381	-4.70722	-0.910462
H	-2.7519	-3.79741	-2.67417
C	1.38144	-4.36475	-0.603538
H	0.845765	-4.41731	0.356032
H	1.64049	-5.394	-0.887917
O	2.56264	-3.60378	-0.463326
C	3.48004	-4.18774	0.44315
H	4.37137	-3.56129	0.449026
H	3.05732	-4.22909	1.45417
H	3.74711	-5.20053	0.124121
